# Supplementary material for: Combined Supra- and Sub-Lesional Epidural Electrical Stimulation for Restoration of the Motor Functions after Spinal Cord Injury in Mini Pigs
Source: Brain Sci. 2020 Oct 16;10(10):744. doi: 10.3390/brainsci10100744 (PMC7650717; doi:10.3390/brainsci10100744)
Supplement: Supplementary file 1 [file brainsci-10-00744-s001.zip]

Archive with 1 entries (1 files):
- brainsci-946736-supplementary.mp4
